# Supplementary material for: Natural Dyes and Antioxidant Compounds from Safflower (Carthamus tinctorius L.) Florets: The Effects of Genotype and Sowing Time
Source: Plants (Basel). 2026 Jan 17;15(2):282. doi: 10.3390/plants15020282 (PMC12844731; doi:10.3390/plants15020282)
Supplement: Supplementary file 1 [file plants-15-00282-s001.zip]

Archive with 1 entries (1 files):
- plants-3999463-supplementary.pdf
